# Supplementary material for: Heme-Induced Macrophage Phenotype Switching and Impaired Endogenous Opioid Homeostasis Correlate with Chronic Widespread Pain in HIV
Source: Cells. 2023 Jun 6;12(12):1565. doi: 10.3390/cells12121565 (PMC10297192; doi:10.3390/cells12121565)
Supplement: Supplementary file 1 [file cells-12-01565-s001.zip]

Archive with 1 entries (1 files):
- cells-2403261-supplementary.pdf
